# Supplementary material for: Differential Blood–Brain Barrier Transport and Cell Uptake of Cyclic Peptides In Vivo and In Vitro
Source: Pharmaceutics. 2023 May 16;15(5):1507. doi: 10.3390/pharmaceutics15051507 (PMC10222203; doi:10.3390/pharmaceutics15051507)
Supplement: Supplementary file 1 [file pharmaceutics-15-01507-s001.zip]

Archive with 1 entries (1 files):
- pharmaceutics-2360298-supplementary.pdf
